# Supplementary material for: CRISPR-mediated deletion of prostate cancer risk-associated CTCF loop anchors identifies repressive chromatin loops
Source: Genome Biol. 2018 Oct 8;19:160. doi: 10.1186/s13059-018-1531-0 (PMC6176514; doi:10.1186/s13059-018-1531-0)
Supplement: Supplementary file 2 — Table S1. List of ChIP-seq and RNA-seq datasets. 18 KB (XLSX 17 kb) [file 13059_2018_1531_MOESM2_ESM.xlsx]

## Sheet: ChIP-seq
library id	target	cell	treatment	public.id	run.type	reads	macs2.peaks	High Confidence (HC) peaks
USC1028	CTCF	LNCaP	EtOH	ENCLB241MDZ	PE	18440880	111866
USC1030	CTCF	LNCaP	EtOH	ENCLB201WSI	PE	29477797	139339
	CTCF	LNCaP	EtOH					43157
USC1029	CTCF	LNCaP	DHT	ENCLB039OJJ	PE	18951538	116824
USC1031	CTCF	LNCaP	DHT	ENCLB380GDQ	PE	31316289	323484
	CTCF	LNCaP	DHT					54341
USC1032	CTCF	C4-2B	N.A.	ENCLB941BJR	PE	13137698	69950
USC1033	CTCF	C4-2B	N.A.	ENCLB281KTN	PE	15057721	86218
	CTCF	C4-2B	N.A.					56601
USC1034	CTCF	RWPE-1	N.A.	ENCLB160JPF	PE	21695068	82872
USC1035	CTCF	RWPE-1	N.A.	ENCLB323YFJ	PE	16941694	137385
	CTCF	RWPE-1	N.A.					44545
USC1089	CTCF	VCaP	N.A.	ENCLB352TMT	PE	21624456	84024
USC877	CTCF	VCaP	N.A.	ENCLB697NZR	PE	33842592	75619
	CTCF	VCaP	N.A.					56596
USC863	CTCF	22Rv1	EtOH	ENCLB407QHY	PE	48471492	70968
USC864	CTCF	22Rv1	EtOH	ENCLB947RFP	PE	51359449	75199
	CTCF	22Rv1	EtOH					57102
USC865	CTCF	22Rv1	DHT	ENCLB204YIW	PE	18439223	65694
USC866	CTCF	22Rv1	DHT	ENCLB110WLV	PE	54084839	73292
	CTCF	22Rv1	DHT					51485
USC875	CTCF	RWPE-2	N.A.	ENCLB933LMG	PE	20453623	72758
USC876	CTCF	RWPE-2	N.A.	ENCLB666CZM	PE	45822145	95163
	CTCF	RWPE-2	N.A.					62293
USC873	CTCF	PrEC	N.A.	ENCLB046TKT	PE	36796888	80754
USC874	CTCF	PrEC	N.A.	ENCLB116DCU	PE	57939253	96716
	CTCF	PrEC	N.A.					69945
USC1054	H3K27Ac	C4-2B	N.A.	ENCLB205HAN	PE	20711977	69034
USC1055	H3K27Ac	C4-2B	N.A.	ENCLB151CZX	PE	35344839	96634
	H3K27Ac	C4-2B	N.A.					50385
USC1088	H3K27Ac	VCaP	N.A.	ENCLB856OBQ	PE	27033773	111827
USC882	H3K27Ac	VCaP	N.A.	ENCLB904PZW	PE	28781742	91846
	H3K27Ac	VCaP	N.A.					81879
USC463	H3K27Ac	LNCaP	EtOH	GSM1249447	SE	37954028	113480
USC736.YG6	H3K27Ac	LNCaP	EtOH	GSE118514	SE	3045875	105840
	H3K27Ac	LNCaP	EtOH					75020
USC464	H3K27Ac	LNCaP	DHT	GSM1249448	SE	46907188	125476
USC737.YG7	H3K27Ac	LNCaP	DHT	GSE118514	SE	2302834	80093
	H3K27Ac	LNCaP	DHT					63792
USC741	H3K27Ac	RWPE-1	N.A.	ENCLB154ZKP	PE	56688191	103161
USC742	H3K27Ac	RWPE-1	N.A.	ENCLB807RBV	PE	50371504	120010
	H3K27Ac	RWPE-1	N.A.					94688
USC867	H3K27Ac	22Rv1	EtOH	ENCLB605NOX	PE	34857660	63808
USC868	H3K27Ac	22Rv1	EtOH	ENCLB149SBT	PE	20442766	59358
	H3K27Ac	22Rv1	EtOH					48796
USC869	H3K27Ac	22Rv1	DHT	ENCLB989TCG	PE	40266783	65529
USC870	H3K27Ac	22Rv1	DHT	ENCLB707NFY	PE	33188421	60428
	H3K27Ac	22Rv1	DHT					48922
USC880	H3K27Ac	RWPE-2	N.A.	ENCLB566UMR	PE	18789916	61247
USC881	H3K27Ac	RWPE-2	N.A.	ENCLB446XXQ	PE	35005114	73445
	H3K27Ac	RWPE-2	N.A.					61085
USC878	H3K27Ac	PrEC	N.A.	ENCLB588PFU	PE	52794097	76323
USC879	H3K27Ac	PrEC	N.A.	ENCLB910GSC	PE	38818186	81579
	H3K27Ac	PrEC	N.A.					67667
USC1090	INPUT	VCaP	N.A.	ENCLB968FVP	PE	36585188	N.A.
USC887	INPUT	VCaP	N.A.	ENCLB244AHP	PE	27379266	N.A.
USC844	INPUT	C4-2B	N.A.	ENCLB838PTL	PE	17589820	N.A.
USC851	INPUT	C4-2B	N.A.	ENCLB695NWD	PE	22976342	N.A.
USC849	INPUT	RWPE-1	N.A.	ENCLB495RTI	PE	67360775	N.A.
USC850	INPUT	RWPE-1	N.A.	ENCLB289ZPO	PE	48201954	N.A.
USC852	INPUT	LNCaP	EtOH	ENCLB827RAP	PE	44718059	N.A.
USC853	INPUT	LNCaP	EtOH	ENCLB793TTX	PE	33594553	N.A.
USC871	INPUT	22Rv1	EtOH	ENCLB509KOU	PE	32043223	N.A.
USC872	INPUT	22Rv1	EtOH	ENCLB527PRR	PE	39920339	N.A.
USC885	INPUT	RWPE-2	N.A.	ENCLB798EFB	PE	26891554	N.A.
USC886	INPUT	RWPE-2	N.A.	ENCLB563ZFD	PE	12290319	N.A.
USC883	INPUT	PrEC	N.A.	ENCLB881YCH	PE	32016764	N.A.
USC884	INPUT	PrEC	N.A.	ENCLB056QHH	PE	32351751	N.A.
USC1335	H3K27Ac	22Rv1- 11/12-D8	N.A.	GSE118514	SE	52363105	33812
USC1337	H3K27Ac	22Rv1- 11/12-D8	N.A.	GSE118514	SE	32749924	26119
USC1336	H3K27Ac	22Rv1- 11/12-F6	N.A.	GSE118514	SE	16559716	70202
USC1338	H3K27Ac	22Rv1- 11/12-F6	N.A.	GSE118514	SE	20326664	32055
USC1341	H3K27Ac	22Rv1- 22/23-F8	N.A.	GSE118514	SE	7934908	28159
USC1339	INPUT	22Rv1- 11/12-D8	N.A.	GSE118514	SE	33672303	N.A.
USC1340	INPUT	22Rv1- 11/12-F6	N.A.	GSE118514	SE	47079049	N.A.
USC1342	INPUT	22Rv1- 22/23-F8	N.A.	GSE118514	SE	18922635	N.A.

## Sheet: RNA-seq
RNA-seq library ID	Genotype (chr targeted)	risk SNP targeted	gRNAs used	clone	totalReads	public.id
USCRNA249	22rv1 del site 1 (chr 1) *	rs12144978	11+12	D8, rep1	20717044	GSE118514
USCRNA250	22rv1 del site 1 (chr 1)	rs12144978	11+12	D8, rep2	17741591	GSE118514
USCRNA251	22rv1 del site 1 (chr 1)	rs12144978	11+12	D8, rep3	17386454	GSE118514
USCRNA252	22rv1 del site 1 (chr 1)	rs12144978	11+12	F6, rep1	15667354	GSE118514
USCRNA253	22rv1 del site 1 (chr 1)	rs12144978	11+12	F6, rep2	16413779	GSE118514
USCRNA254	22rv1 del site 1 (chr 1)	rs12144978	11+12	F6, rep3	15706497	GSE118514
USCRNA246	22rv1 del site 3 (chr 1) ^	N.A.	5+6	B8, rep1	18860367	GSE118514
USCRNA247	22rv1 del site 3 (chr 1)	N.A.	5+6	F3, rep1	19257433	GSE118514
USCRNA248	22rv1 del site 3 (chr 1)	N.A.	5+6	H3, rep1	17475875	GSE118514
USCRNA258	22rv1 del site 4 (chr 12)#	rs4919742, rs902774	22+23	A5, rep1	16517570	GSE118514
USCRNA259	22rv1 del site 4 (chr 12	rs4919742, rs902774	22+23	A5, rep2	17464954	GSE118514
USCRNA260	22rv1 del site 4 (chr 12)	rs4919742, rs902774	22+23	A5, rep3	12881502	GSE118514
USCRNA261	22rv1 del site 4 (chr 12)	rs4919742, rs902774	22+23	F8, rep1	16662551	GSE118514
USCRNA262	22rv1 del site 4 (chr 12)	rs4919742, rs902774	22+23	F8, rep2	18270429	GSE118514
USCRNA263	22rv1 del site 4 (chr 12)	rs4919742, rs902774	22+23	F8, rep3	16117771	GSE118514
USCRNA264	22rv1 wild type clone**	N.A.	WT	A4, rep1	14482450	GSE118514
USCRNA265	22rv1 wild type clone	N.A.	WT	C6, rep1	16543670	GSE118514
USCRNA266	22rv1 wild type clone	N.A.	WT	G3, rep1	13543115	GSE118514
* For analysis of site 1 by RNA-seq, the region was deleted using one set of guide RNAs; 2 independent clones were identified and each clone was analyzed in triplicate.
^ For analysis of site 3 by RNA-seq, the region was deleted using one set of guide RNAs; 3 independent clones were identified and each clone was analyzed.
# For analysis of site 4 by RNA-seq, the region was deleted using 1 set of guide RNAs; 2 independent clones were identified and each clone was analyzed in triplicate.
**For analysis of wt 22rv1 by RNA-seq, the cell line was treated with Cas9 without guide RNAs; 3 independent clones were identified and each clone was analyzed.
