# Supplementary material for: CRISPR-mediated deletion of prostate cancer risk-associated CTCF loop anchors identifies repressive chromatin loops
Source: Genome Biol. 2018 Oct 8;19:160. doi: 10.1186/s13059-018-1531-0 (PMC6176514; doi:10.1186/s13059-018-1531-0)
Supplement: Supplementary file 4 — Table S3. Annotated SNPs. (XLSX 12 kb) [file 13059_2018_1531_MOESM4_ESM.xlsx]

## Sheet: summary
snp
