# Supplementary material for: CRISPR-mediated deletion of prostate cancer risk-associated CTCF loop anchors identifies repressive chromatin loops
Source: Genome Biol. 2018 Oct 8;19:160. doi: 10.1186/s13059-018-1531-0 (PMC6176514; doi:10.1186/s13059-018-1531-0)
Supplement: Supplementary file 5 — Table S4. Sequences of guide RNAs and primers. (XLSX 15 kb) [file 13059_2018_1531_MOESM5_ESM.xlsx]

## Sheet: gRNAs
Guide RNA id	CTCF site targeted for deletion	Name	Score	Sequence w/ PAM
CTCF.gRNA05	Site 3	1q21.3.UBE2Q1.TSS_R1	90	TAAATGGCCCCACGAAGACCAGG
CTCF.gRNA06	Site 3	1q21.3.UBE2Q1.TSS_L1	93	CGGGCACGCTCGCCACGGCTCGG
CTCF.gRNA11	Site 1 (rs12144978)	risk1q21.3_L1	92	GAAGTGCTGCCGACGTGCACTGG
CTCF.gRNA12	Site 1 (rs12144978)	risk1q21.3_R1	94	TCTTCGGATTATTACTGCGGAGG
CTCF.gRNA21	Site 4 (rs4919742, rs902774)	risk12q13.13_In4	97	CGGCTAGGATTGACCGAAGCGGG
CTCF.gRNA22	Site 4 (rs4919742, rs902774)	risk12q13.13_L1	93	GTATGTGCATAGGCGCAGACAGG
CTCF.gRNA23	Site 4 (rs4919742, rs902774)	risk12q13.13_R1	86	ACATACATGTACCGTTCTCCAGG
CTCF.gRNA24	Site 2	1q21.3.KCNN3-3'CBS_L	95	TACCCCGAGGTGCTCGCTACAGG
CTCF.gRNA25	Site 2	1q21.3.KCNN3-3'CBS_R(88)	88	CTCTGGGAGTTCGTAAGACCTGG
CTCF.gRNA26	Site 2	1q21.3.KCNN3-3'CBS_R(81)	81	GGGCTATCTAGCTCCAGAGTTGG
CTCF.gRNA35	Site 1 (rs12144978)	1q21.3-riskCBS-L2	93	GATGGCTCTCTCTACCGAGTCGG
CTCF.gRNA36	Site 1 (rs12144978)	1q21.3-riskCBS-R2	89	CCATCATCTCTCGGTTGCTATGG
CTCF.gRNA37	Site 4 (rs4919742, rs902774)	12q13.13-riskCBS-L2	85	GTGCGCGTGTGTGTACTGTCAGG
CTCF.gRNA38	Site 6	12q13.13-Site6-L	90	GTTGGGGGGGCACGATTTAAAGG
CTCF.gRNA39	Site 6	12q13.13-Site6-R	88	GGCAGCATTCCATTCCGGAAAGG
CTCF.gRNA40	Site 5	12q13.13-Site5-L	97	GCGTGGACGACTTACCGGGGAGG
CTCF.gRNA41	Site 5	12q13.13-Site5-R	91	TAGAGTGCCGGCTTTAACACAGG

## Sheet: Deletions
CTCF site	Figure	Guide RNAs	Size of deletion encompassing the CTCF site	Coordinates
Site 1	6, 7	11,12	1607	chr1:154850252-154851859
Site 1	7	35,36	1221	chr1:154850375-154851596
Site 2	7	24,26	395	chr1:154642200-154642595
Site 3	6, 7	5,6	913	chr1:154531542-154532455
Site 4	8, 9	22,23	2875	chr12:53272450-53275325
Site 4	9	21,37	1384	chr12:53272552-53273936
Site 5	9	40,41	1969	chr12:52976094-52978063
Site 6	9	38,39	5457	chr12:52552496-52557953

## Sheet: Genotyping Primers
Genotype	Location	Forward	Reverse	Amplicon size
delSite1	in	tgaatgagagggctggacag	CCCCATAGCAACCGAGAGAT	190 bp
delSite2	in	ACTAGGTGCTTGACTCTGGG	CGAAGCACATTGAAGAGGGG	141 bp
delSite3	in	gctctcatggcgttttgtga	ttatggtgtcctcgcatcga	138 bp
delSite4	in	GGCTCAGGTTCTTATGCTGC	agaccttggctcgaaacaga	189 bp
delSite5	in	CAAAGTCCTGCTGTTGGTCC	GCTTCGACACCTCCTTACCT	210 bp
delSite6	in	catcctgcctctcaacatgc	tgtgctccagggtgaatgat	252 bp
delSite1	out	TGCTGATACCGTGTCTGGAA	CTCTTTCCCTTCTCAGCCCA	1847 bp
delSite2	out	CTCTGCAAATGCTCCACTGC	GCATACAGCAAGTGCTTAATAGTT	806 bp
delSite3	out	TGATCTCTCCGTCTTTCCCG	ATCAGCTTGCACACACAGAC	1210 bp
delSite4	out	tgctctgcttcctgacatga	GCTCACGTTTGTAACCCCAA	3173 bp
delSite5	out	CCACCACGCTATGGTTCAGT	TTCACACCTGAGGGCCTTTG	2480 bp
delSite6	out	GAATGGTCTTCCCCAGGCTT	TTGAGAGCCGTTCCCCTTTT	6369 bp

## Sheet: RT-qPCR Primers
Gene	Forward	Reverse	UCSC qPCR primer pair name*
UBE2Q1	GATCCTGTCCGCATCCACT	GTCATCAGACTCCACCGACC	UBE2Q1_uc001fff.1_11_1_1
KCNN3	GTCCACCATCATCCTTTTGG	GTACAGGATGCGCTCGTAGG	KCNN3_uc001ffp.3_5_2_1
ADAR	GGTGGCCTTTTGGAGTACG	GACCCCCAACTTTTGCTTG	ADAR_uc001ffi.3_8_1_1
ASH1L	ATTGTAGCCCTACCCGGAAA	GCTGCAGCAGACTATCCACA	ASH1L_uc009wqq.3_23_2_2
CREB3L4	CAGTGAGCTGCCCTTTGATG	ATCGGTCAGGAACAGGGTTT	CREB3L4_uc001fdq.2_3_2_1
KRT8	CCCTCAACAACAAGTTTGCC	TCCAGCATCTTGTTCTGCTG	KRT8_uc009zmm.1_6_1_1
KRT78	GCAGGAAACGAAAGTCCAGA	ACGCTGCTCAGCATCAGTG	KRT78_uc001sbc.1_2_1_1
KRT79	GATGGATCTGCATGGCAAAG	AGACACGTGGGTCTGCACTT	KRT79_uc001sbb.3_4_1_1
KRT80	AAAAGCCTGGAGAGCTTCGT	CCGACACATCCTTCACCTGT	KRT80_uc001rzw.3_4_1_1
KRT4	CAGCGTGGAGGACTTCAAGA	CAAAGTCATTCTCGGCTGCT	KRT4_uc001saz.3_6_1_1
*Ref: Zeisel A, Yitzhaky A, Bossel Ben-Moshe N, Domany E. An accessible database for mouse and human whole transcriptome qPCR primers.
Bioinformatics. 2013 May 15;29(10):1355-6. PMID: 23539303
