# Supplementary material for: CRISPR-mediated deletion of prostate cancer risk-associated CTCF loop anchors identifies repressive chromatin loops
Source: Genome Biol. 2018 Oct 8;19:160. doi: 10.1186/s13059-018-1531-0 (PMC6176514; doi:10.1186/s13059-018-1531-0)
Supplement: Supplementary file 8 — Table S7. 22Rv1 Hi-C interactions involving CTCF site 1 and CTCF site 4. (XLSX 12 kb) [file 13059_2018_1531_MOESM8_ESM.xlsx]

## Sheet: rs12144978
TableS7A. Hi-C interactions involving rs12144978
Hi-C anchor region that encompass prostate cancer risk SNP rs12144978*	interacting Hi-C anchor region	Significance of Hi-C interaction (q-value)
chr1:154850000-154860000 (site 1)	chr1:154440000-154450000	5.5555e-08
chr1:154850000-154860000 (site 1)	chr1:154450000-154460000	7.42146e-09
chr1:154850000-154860000 (site 1)	chr1:154490000-154500000	0.000645911
chr1:154850000-154860000 (site 1)	chr1:154510000-154520000	0.011759
chr1:154850000-154860000 (site 1)	chr1:154520000-154530000 (site 3)	2.78455e-09
chr1:154850000-154860000 (site 1)	chr1:154540000-154550000 (site 3)	1.10191e-09
chr1:154850000-154860000 (site 1)	chr1:154550000-154560000	1.61072e-06
chr1:154850000-154860000 (site 1)	chr1:154560000-154570000	2.85612e-07
chr1:154850000-154860000 (site 1)	chr1:154570000-154580000	0.000223281
chr1:154850000-154860000 (site 1)	chr1:154580000-154590000	9.28807e-05
chr1:154850000-154860000 (site 1)	chr1:154590000-154600000	0.0305272
chr1:154850000-154860000 (site 1)	chr1:154600000-154610000	0.00562117
chr1:154850000-154860000 (site 1)	chr1:154610000-154620000	0.000938414
chr1:154850000-154860000 (site 1)	chr1:154620000-154630000	1.2751e-06
chr1:154850000-154860000 (site 1)	chr1:154630000-154640000	0
chr1:154850000-154860000 (site 1)	chr1:154640000-154650000 (site 2)	0
chr1:154850000-154860000 (site 1)	chr1:154650000-154660000	0.000673319
chr1:154850000-154860000 (site 1)	chr1:154660000-154670000	0.000409674
chr1:154850000-154860000 (site 1)	chr1:154700000-154710000	0.0351813
*rs12144978 is located at chr1:154850195

## Sheet: rs4919742
TableS7B. Hi-C interactions involving rs4919742
Hi-C anchor region that encompass prostate cancer risk SNP rs4919742*	interacting Hi-C anchor region	Significance of Hi-C interaction (q-value)
chr12:53270000-53280000 (site 4)	chr12:52530000-52540000	0
chr12:53270000-53280000 (site 4)	chr12:52540000-52550000	0
chr12:53270000-53280000 (site 4)	chr12:52550000-52560000 (site 6)	0
chr12:53270000-53280000 (site 4)	chr12:52560000-52570000	0
chr12:53270000-53280000 (site 4)	chr12:52570000-52580000	1.34933e-11
chr12:53270000-53280000 (site 4)	chr12:52600000-52610000	8.62383e-05
chr12:53270000-53280000 (site 4)	chr12:52620000-52630000	6.57498e-06
chr12:53270000-53280000 (site 4)	chr12:52710000-52720000	0.000638803
chr12:53270000-53280000 (site 4)	chr12:52720000-52730000	0.000426428
chr12:53270000-53280000 (site 4)	chr12:52740000-52750000	3.13162e-12
chr12:53270000-53280000 (site 4)	chr12:52750000-52760000	9.42933e-06
chr12:53270000-53280000 (site 4)	chr12:52760000-52770000	0
chr12:53270000-53280000 (site 4)	chr12:52770000-52780000	0
chr12:53270000-53280000 (site 4)	chr12:52780000-52790000	0
chr12:53270000-53280000 (site 4)	chr12:52790000-52800000	9.83359e-12
chr12:53270000-53280000 (site 4)	chr12:52800000-52810000	0.00996847
chr12:53270000-53280000 (site 4)	chr12:52810000-52820000	0.000202534
chr12:53270000-53280000 (site 4)	chr12:52960000-52970000	3.81691e-10
chr12:53270000-53280000 (site 4)	chr12:52970000-52980000 (site 5)	0
chr12:53270000-53280000 (site 4)	chr12:52980000-52990000	0
chr12:53270000-53280000 (site 4)	chr12:53360000-53370000	0
chr12:53270000-53280000 (site 4)	chr12:53380000-53390000	0
*rs4919742 is located at chr12:53272714
